# Supplementary material for: The Interplay Between Visual Traits and Forest in Bumblebee Communities Across Sweden
Source: Ecol Evol. 2024 Dec 23;14(12):e70635. doi: 10.1002/ece3.70635 (PMC11664236; doi:10.1002/ece3.70635)
Supplement: Supplementary file 2 — Appendix S2. [file ECE3-14-e70635-s003.xlsx]

## Sheet: SupplementaryAllTraits
bee_ID_for_Compound_eye_traits	Diamond_compound_eye_scan_ID	Bee_ID_for_head_and_ocelli_traits	Caste	Species	treetip	Parasitic	ITD_mm	Central_ocellus_diameter_micron	Right_ocellus_diameter_micron	Left_ocellus_diameter_micron	Lateral_ocelli_diameter_micron	Ocellar_allignment_angle_deg	Facet_diameter_micron	Facet_area_squared_micron	Compound_eye_curvature_micron	Inter_Ommatidial_angle_deg	Eye_surface_squared_micron	Facet_number	Eye_parameter_micron_by_radian	Binocular_overlap_percent	Monocular_Field_Of_View_percent
BAlpF1	91996	BAlpF3	F	alpinus	alpinus	0	5.61	268.212	251.505	241.62	246.562	156.805	23.5835	483.729	884.091	1.63191	2.35555e+06	4869.56	0.669707	4.83304	20.2402
BAlpF6	91996	BAlpF3	F	alpinus	alpinus	0	5.63	268.212	251.505	241.62	246.562	156.805	23.9061	496.577	806.284	1.82001	2.107e+06	4243.04	0.757294	7.05917	21.1482
BAlpF2	91996	BAlpF3	F	alpinus	alpinus	0	5.47	268.212	251.505	241.62	246.562	156.805	24.0223	500.218	851.316	1.73702	2.49693e+06	4991.69	0.726805	7.09822	23.1302
BBalF1	91989	BBalF6	F	balteatus	balteatus	0	6.1	306.789	271.162	263.182	267.172	159.527	27.4661	659.591	1052.27	1.5672	4.47433e+06	6783.49	0.758346	10.164	24.38
BBalF4	91989	BBalF6	F	balteatus	balteatus	0	4.65	306.789	271.162	263.182	267.172	159.527	22.9808	459.73	882.159	1.6347	2.14907e+06	4674.64	0.653968	7.37161	19.3224
BBalF2	91989	BBalF6	F	balteatus	balteatus	0	4.65	306.789	271.162	263.182	267.172	159.527	23.9827	499.925	891.769	1.67415	2.33533e+06	4671.36	0.699141	8.46514	19.9668
BBalF5	91989	BBalF6	F	balteatus	balteatus	0	5.72	306.789	271.162	263.182	267.172	159.527	24.619	525.934	928.125	1.61789	2.49264e+06	4739.45	0.692202	7.84027	19.8399
BCinF059	109294	BCinF059	F	cingulatus	cingulatu	0	3.7	189.72	181.598	175.861	178.73	171.258	21.2434	392.117	620.937	2.05193	1.53781e+06	3921.83	0.761939	6.85413	23.9602
BCinF1	91936	BCinF1	F	cingulatus	cingulatu	0	4.31	205.204	193.602	185.049	189.326	165.786	21.8376	414.736	694.923	1.95505	1.62414e+06	3916.08	0.74527	6.63933	22.2515
BConF056	109314	BConF056	F	consobrinus	consobrin	0	5	235.036	206.244	214.514	210.379	152.264	24.4983	523.314	816.53	1.78589	2.8391e+06	5425.23	0.769865	6.73697	24.6436
BHorF10	91981	BHorF11	F	hortorum	hortorum	0	4.22	238.112	221.616	211.816	216.716	152.692	23.6883	489.89	753.802	1.89971	2.34865e+06	4794.24	0.793081	5.71178	25.2978
BHorF12	91981	BHorF11	F	hortorum	hortorum	0	4.49	238.112	221.616	211.816	216.716	152.692	24.2889	515.458	812.929	1.81058	2.6911e+06	5220.8	0.774262	6.97129	25.6981
BHorF3	91981	BHorF11	F	hortorum	hortorum	0	6.19	238.112	221.616	211.816	216.716	152.692	25.9909	590.574	904.708	1.73137	3.58978e+06	6078.45	0.789549	8.11365	26.4694
BHypF065	109287	BHypF065	F	hypnorum	hypnorum	0	4.7	231.596	208.203	211.722	209.963	145.856	22.8693	455.103	761.095	1.8163	2.29045e+06	5032.82	0.725617	7.79145	23.9797
BJonF068	109329	BJonF068	F	jonellus	jonellus	0	3.7	164.913	177.102	170.813	173.958	139.47	19.7248	333.79	549.518	2.20136	1.58119e+06	4737.09	0.755265	11.6481	34.0656
BLappF3	91983	BLapF5	F	lapponicus	lapponicu	0	4.38	256.89	236.063	224.1	230.081	154.086	22.4369	436.402	718.166	1.88715	1.80518e+06	4136.5	0.736899	4.94044	21.0994
BLF9	91943	BLF14	F	lapidarius	lapidariu	0	4.96	233.898	205.552	211.878	208.715	153.27	22.1451	425.298	742.667	1.79348	1.93744e+06	4555.49	0.694535	3.95431	21.2849
BLucF071	109336	BLucF071	F	lucorum	lucorum	0	5.2	256.036	227.504	220.998	224.251	158.685	23.5137	480.332	840.513	1.68566	2.5537e+06	5316.52	0.692334	6.79555	22.6128
BMonF1	91988	BMonF6	F	monticola	monticola	0	4.64	252.937	218.618	220.562	219.59	157.123	21.8377	413.772	763.232	1.75449	1.97793e+06	4780.26	0.667134	7.46924	22.4956
BMusF074	109389	BMusF074	F	muscorum	muscorum	0	4.5	251.498	231.465	231.237	231.351	130.719	22.0918	425.582	785.868	1.63866	2.38398e+06	5601.69	0.636659	2.16755	20.3183
BPasAF1	91994	BPasAF6	F	pascuorum subsp. smithianus White, 1851	pasArct	0	4.26	235.413	202.191	206.394	204.293	130.603	22.754	452.049	763.647	1.76909	2.23491e+06	4943.95	0.70676	2.55809	22.4566
BPasF9	91980	BPasF3	F	pascuorum subsp. pallidofacies Vogt, 1911	pascuorum	0	3.87	227.657	206.186	207.125	206.655	134.31	23.9256	499.866	745.354	1.9296	2.28434e+06	4569.92	0.811233	4.96973	23.5794
BPasF6	91980	BPasF3	F	pascuorum subsp. pallidofacies Vogt, 1911	pascuorum	0	3.9	227.657	206.186	207.125	206.655	134.31	23.6603	487.933	707.262	1.99325	2.26524e+06	4642.53	0.827602	5.70201	25.8446
BPasF10	91980	BPasF3	F	pascuorum subsp. pallidofacies Vogt, 1911	pascuorum	0	3.86	227.657	206.186	207.125	206.655	134.31	23.3196	472.438	720.169	1.92869	2.20231e+06	4661.59	0.790196	5.1943	23.8137
BPolF1	92002	BPolF2	F	pyrrhopygus	polaris	0	4.88	287.924	255.234	255.605	255.419	158.968	22.4288	436.32	817.334	1.69156	1.94782e+06	4464.21	0.659558	5.49697	20.5624
BPraF3	91993	BPraF6	F	pratorum	pratorum	0	4.01	209.821	213.681	205.634	209.657	166.936	22.4346	436.751	649.889	2.08845	1.86231e+06	4264.01	0.817726	7.05917	25.5126
BSorF078	109385	BSorF078	F	soroeensis	soroeensi	0	3.8	217.846	203.077	204.923	204	150.723	20.9446	381.279	645.146	1.93439	1.57979e+06	4143.39	0.708254	5.57508	22.8373
BSubF081	109381	BSubF081	F	subterraneus	subterran	0	4.7	260.278	212.843	207.75	210.297	149.026	22.1989	427.452	829.917	1.57596	2.53357e+06	5927.14	0.614328	3.60281	19.8496
BSylF9	91946	BSylF13	F	sylvarum	sylvarum	0	4.15	245.279	187.197	202.831	195.014	121.054	21.6498	408.642	742.154	1.72686	2.19038e+06	5360.13	0.656659	3.89572	22.3882
BTF77974Mo	60279	BTF5	F	terrestris	terrestri	0	2.97	257.238	237.445	236.72	237.083	157.799	19.2958	322.758	683.145	1.76175	1.70504e+06	5282.71	0.59586	7.78168	24.175
BTF77967Mo	60279	BTF5	F	terrestris	terrestri	0	5.42	257.238	237.445	236.72	237.083	157.799	25.4234	561.101	967.366	1.60169	3.76852e+06	6716.3	0.709372	8.72876	26.6354
BTF77970Mo	60279	BTF5	F	terrestris	terrestri	0	4	257.238	237.445	236.72	237.083	157.799	22.7143	448.172	795.462	1.75264	2.24422e+06	5007.5	0.693532	5.86799	23.9406
BTF77966Mo	60279	BTF5	F	terrestris	terrestri	0	5.47	257.238	237.445	236.72	237.083	157.799	25.7452	576.032	956.065	1.64864	3.49344e+06	6064.66	0.739068	10.1347	26.2839
BTF77973Mo	60279	BTF5	F	terrestris	terrestri	0	1.97	257.238	237.445	236.72	237.083	157.799	18.8368	307.558	683.473	1.74632	1.48535e+06	4829.5	0.57853	4.8428	22.9154
BTF77971Mo	60279	BTF5	F	terrestris	terrestri	0	4.02	257.238	237.445	236.72	237.083	157.799	22.4382	437.054	782.077	1.752	2.46985e+06	5651.13	0.686771	8.34798	26.1375
BWurF086	109394	BWurF086	F	wurflenii	wurflenii	0	4.7	238.967	221.377	220.292	220.835	160.91	22.1902	428.36	790.026	1.69897	2.13474e+06	4983.51	0.657819	5.74107	21.2849
